# Supplementary material for: Evolution of reduced co-activator dependence led to target expansion of a starvation response pathway
Source: eLife. 2017 May 9;6:e25157. doi: 10.7554/eLife.25157 (PMC5446240; doi:10.7554/eLife.25157)
Supplement: Figure 3—source data 1. — Two of them (fold_with_Pho2.csv and fold_no_pho2.csv) record the gene fold change estimates for each Pho4 ortholog with or without ScPho2. The other two (sig_with_Pho2.csv and sig_no_pho2.csv) record for each Pho4 ortholog whether a gene is deemed significantly induced with or without Pho2. [file elife-25157-fig3-data1.zip]

Archive with 9 entries (8 files):
- 20170109_247_genes_fold_no_Pho2.csv
- __MACOSX/
- __MACOSX/._20170109_247_genes_fold_no_Pho2.csv
- 20170109_247_genes_fold_with_Pho2.csv
- __MACOSX/._20170109_247_genes_fold_with_Pho2.csv
- 20170109_247_genes_sig_no_pho2.csv
- __MACOSX/._20170109_247_genes_sig_no_pho2.csv
- 20170109_247_genes_sig_with_Pho2.csv
- __MACOSX/._20170109_247_genes_sig_with_Pho2.csv
