# Supplementary material for: Evolution of reduced co-activator dependence led to target expansion of a starvation response pathway
Source: eLife. 2017 May 9;6:e25157. doi: 10.7554/eLife.25157 (PMC5446240; doi:10.7554/eLife.25157)
Supplement: Figure 3—source data 1. — Two of them (fold_with_Pho2.csv and fold_no_pho2.csv) record the gene fold change estimates for each Pho4 ortholog with or without ScPho2. The other two (sig_with_Pho2.csv and sig_no_pho2.csv) record for each Pho4 ortholog whether a gene is deemed significantly induced with or without Pho2. [file elife-25157-fig3-data1.zip › 20170109_247_genes_fold_no_Pho2.csv]

Cgla4	Cniv4	Kdel4	Cbra4	Kbac4	Sklu4	Spar4	Scer4
YAL062W	1.41241304133877	0.717793592231427	-0.286680661640598	-0.494828863435137	-0.412702496431619	0.238263265974974	-0.841762099955546	-0.748844495508875
YAL061W	1.54525346286588	1.20806621354726	0.795116490863029	-0.630721828204203	0.730011172757373	-0.0605306159604497	0.619865226097751	-0.759753954446469
YAL054C	1.18563987516885	1.16263171033685	0.459327497877188	0.33371034499093	0.169496004304166	-0.600779530325786	-0.455543282571986	-0.681265600313187
YAL002W	1.52412183317565	0.893712361026152	0.653455433021405	0.184435686245971	0.284276564552125	-0.452744885115551	-0.597774082611608	-0.460630936355233
YAR031W	1.22319915992574	1.55701047031224	0.282360130778548	1.3652026620341	0.617341226683884	0.478310207160684	0.136643258948969	-0.341451639903934
YAR071W	7.57364101749459	7.28190040523743	5.98194135162398	6.00283017866337	3.66019067542457	0.0598825590820385	0.455594960041326	0.197524093209876
YBL075C	0.770034369947721	0.834363085111335	0.445366323646543	-0.386794073149065	0.0132087819368119	-0.635617242616497	-0.727053740402208	-0.092948886381877
YBL069W	2.13726989801245	2.37669498752513	1.67409113650203	1.41946225572706	1.02479403027416	0.0463665421029722	0.00869727508420137	0.165548703113708
YBL068W	1.97751041591608	0.989332344037451	0.57491176078112	1.00570944438886	0.356770013374249	0.154939798834991	0.176721984673285	0.0963572747999377
YBL049W	2.56767506340535	2.59298789220831	2.23984349639409	2.26610826599858	1.35153266126615	0.140119372104123	0.32963012446819	-0.039718404618994
YBL043W	1.71756072875117	1.6690930728955	0.918323244789651	1.66010547136038	0.906727023163699	-0.0380738606844395	0.185022711985902	-0.249066445555244
YBR045C	2.39803658631503	1.49555567811691	0.832523922724119	0.616759262290156	0.277046161770864	0.715439428902114	0.304738691493085	0.240988520033475
YBR050C	2.48236150459948	2.74338820781936	1.34900477396515	0.753538154692378	0.410209379866209	-0.337190888394515	0.948186974290684	0.185155029941757
YBR067C	2.33034060491925	1.77916034060664	1.33635133487627	1.47978449609401	1.10198667060863	1.76687712405721	0.134368644644534	0.0483142537103554
YBR072W	3.6753283272938	3.39280001301504	2.8964385486658	1.2340987834542	2.38777537582627	0.0325666666024258	1.02720844911149	-0.272881304772992
YBR093C	8.53655043820382	8.40916105679298	6.84982513935805	6.59379893391328	3.51181109717094	0.507153316535439	0.772672727301192	0.722449348149061
YBR094W	0.414891076289033	0.253168731538198	-0.00700196933244879	0.248880752727811	-0.171601703352795	0.0237323849370759	-0.0401294776673433	0.032013597236368
YBR117C	2.54041545243285	1.99447195607285	1.63079158587234	-1.02818350399507	0.89348514723783	-0.147504848097565	-0.453636418438149	-0.588644591704032
YBR145W	0.57734080065871	1.38503476288088	1.54946712808176	1.52359111807762	1.38956736634442	-0.42693981209399	0.0912197165080757	-0.112514487987623
YBR147W	1.00647875901161	1.23927555861265	1.0151046860096	-0.0607343855210427	1.12210595652718	0.0522745296996603	0.467697885038121	-0.0964397331743942
YBR240C	1.98536384947333	1.66121882391145	1.2345086462949	1.11714138468685	0.853165374824343	0.415986602784223	0.69554378012976	0.245539743965686
YBR287W	2.66655342460245	2.06153987711906	1.91966837754157	1.38866442489166	1.64828366193486	0.236457508195383	0.496617672167623	0.271568188127501
YBR296C	4.23463916804267	3.23842791189767	1.38133212666311	2.26888420542778	1.15430719377696	1.26278218413871	0.728994541190806	0.420891376359422
YCL048W-A	2.58789853716946	2.1179183913272	1.84494971932209	1.99388933839914	1.43006109049272	0.169112460209135	1.46868048414272	-0.828605192104651
YCL048W	1.76143639305931	1.39070293066048	0.819456041898935	0.621178811838028	0.26238257733855	0.749349065473541	0.495516247202908	-0.218992679126787
YCL042W	2.07829771107869	1.5023239438337	1.26327591500382	-0.422332364447554	0.959404073056	-0.498400201530644	0.960500220301535	0.00112763667407645
YCL027W	2.00469209426202	2.54600654905087	2.12845623260701	2.19245387903529	2.22913918553569	0.812534903839625	1.62412057991288	0.106485933026879
YCR021C	1.62477608633554	2.43352818140865	1.64054086530352	-0.636271397237699	0.645531585513828	-1.62683447611328	-0.5597995233217	-0.217516025446638
YCR045C	6.8000267056947	6.58197515353136	6.19502358002548	5.68697080278311	5.47770060722058	2.58034715277358	1.52441384915261	-0.100681733424374
YCR051W	2.91289846613667	2.62107881219547	1.15001485394842	1.07476757657452	0.53949465571897	0.067286949553341	0.537432475137346	-0.0592242092161097
YCR098C	6.06661124157403	5.6679819118716	4.9771443051613	4.2606787090095	4.52392699059178	0.915373934890382	1.37590620507053	0.201908603256448
YCR105W	4.31276973456422	2.39150480649201	1.68769049666109	1.54082518847894	1.44117830013418	0.454559526785789	1.36675057283838	0.548934104741612
YDL223C	2.03748547606077	1.44366897882238	0.900571251724934	0.133465266793538	0.713521508420993	0.250215486125758	0.171942786972353	-0.277340689212453
YDL222C	1.63005569771379	1.61520288102286	1.39411241700565	-0.420904558160443	1.2566817707742	0.433751054447552	0.466906076162419	-0.360032790137378
YDL218W	1.43483969169686	1.55939109886864	1.09365351504793	0.499648433025596	0.449908764605691	-0.519774715159214	0.491052710387084	-0.0350502799722019
YDL204W	1.13615680964345	1.05831893346155	0.965341608038489	-1.15101590164283	0.786021935701575	0.0339541302944344	0.33201768914152	-0.196578908847278
YDL085W	2.4122653493496	2.0665121729233	1.61918432266309	0.276179879610419	1.1000993529952	0.651288840065177	0.636643548351129	0.172491514946512
YDL079C	1.76376371913065	1.29897752530912	0.785139960019851	-0.968235481003324	0.395608655611694	0.374497635885681	0.544697234343948	-0.476389280562171
YDL048C	0.772862604439938	0.756041715813343	0.892407742632506	-0.664771333260417	0.429092689606933	0.453225353020562	0.396825177506924	0.14377083117804
YDL024C	2.66974557935673	1.98207738720059	1.25074642794954	1.274283154114	0.906407714136833	0.742055797970752	0.271238055311611	-0.0285560779378937
YDL022C-A	2.91708701647525	2.10879718374046	0.269158592540775	0.465893155336941	0.455649990502572	-0.718697178637234	-0.505032995126223	-0.688904591640492
YDL021W	1.47122750227163	2.0289310939318	2.00532802236771	1.12657885878999	1.59539221371232	0.77891490125157	0.705454427840738	-0.000845356626528293
YDR005C	0.874250439194923	0.415950302616983	0.480173088330022	0.0984582227651956	0.370727484812592	0.169144051995476	0.283737908231086	0.13447747171539
YDR017C	0.101129999745957	-0.207018796289351	-0.311206177024792	-0.185072789349973	-0.30691226135523	-0.154483396738739	-0.121426589660378	-0.052469260398583
YDR034W-B	1.07371654169889	0.787469258576066	0.780108920686734	-0.264547489569393	0.347559235502459	-1.14575056446541	-1.18805144017657	-0.303768653191209
YDR055W	2.48143298752799	2.66879964064274	2.51240294387799	2.54922096452884	2.10723357353497	0.273393489731728	0.445000890792143	0.236766999794723
YDR070C	2.09049700607114	2.09289158139291	1.83097082178007	0.0869467857222759	1.28180773229315	0.0637682167231874	-0.00448238409758428	-0.177400980985579
YDR089W	1.97361648217979	1.49029433889251	1.35631653550327	0.937595216616455	0.7319555446522	-0.214997537472465	0.134386738943832	0.0622858663889536
YDR119W-A	1.7924233580369	2.1085067446737	1.96341991135177	-1.10494543425124	1.85007362341376	0.00378628469457531	0.392963128156547	0.0224569395226268
YDR169C	1.50998564979712	1.24175620700857	1.04125693160246	0.523867149586916	0.802142893852504	0.100537105185676	0.289751771092776	0.223443475357451
YDR216W	1.67288889664969	0.700519289097437	0.236526677728469	-0.725012703498178	-0.111075347806487	-0.101490997391886	-0.166259669514721	-0.0896689953037662
YDR247W	2.10965735695882	1.6761265252157	0.941199400397158	-0.500374051720134	0.377261452161855	-0.494835058711081	0.177520455016513	-0.0357909391004618
YDR281C	7.80641463571227	7.9386869888056	7.77346395904215	7.80885162266188	7.3227372045549	2.90548870689769	2.61927267230677	1.11250342807029
YDR342C	1.37085408706444	1.27313032284788	1.27158502253619	-0.831932696757876	0.97604740648292	0.897642627073593	1.23853041093874	-0.154413906395844
YDR343C	3.41441219543673	3.6978499277798	2.84553801794336	0.178617066271196	1.57631408830774	2.74237622638001	0.964042744765659	-0.372020538900527
YDR446W	3.55952124235164	2.55086916788757	1.53685607631171	0.852432947884367	0.686860617658862	-1.02019729090112	0.209215569852075	-0.0379147089575993
YDR453C	1.18913834724315	0.990455368604191	0.987613842551992	0.277837512936787	0.603764944651929	0.380851707096791	-0.13804566726305	-0.30071558225727
YDR461W	2.78270868594606	3.5651811293865	3.040323701795	3.82512884134377	2.93999577742391	-0.484992119189198	0.673775829982199	-0.184983949841015
YDR481C	2.60472306932197	2.70959458228941	2.62949814281591	1.90953276951854	2.46976271250735	1.07668826770818	1.63362793329662	1.19798238501561
YDR536W	2.74318997741921	1.67583153917616	1.47710912182341	-1.92618545346448	0.88193228855201	-0.917032874429111	-1.12592652232041	-0.495536162756071
YEL011W	1.95253043456617	1.3776688396585	1.22567233948587	-1.4433646197878	0.993683712870188	-0.0150597264735248	0.702501368470789	0.0662899170390725
YER018C	1.67241906663425	1.52447061302232	1.01061447528353	0.679069055794165	0.612230451497871	0.101184419450516	0.0542110336416775	-0.113148728269083
YER037W	2.37655256178956	2.53003607467528	2.29814477089052	1.31887347276058	1.72156203228568	-0.468462325445985	0.835690160237116	0.297697764725657
YER054C	1.54243637931477	1.24105860781044	1.09679920658218	-0.91958356758256	0.688751084518194	0.920612391027041	0.661949272164262	0.00266148061105209
YER060W-A	2.92487618108975	2.16841784319888	1.2722928011038	0.16907258766313	0.451899606433448	-0.370396772329013	-0.125110210552211	0.0498387647533147
YER062C	2.35551436458517	2.846133092293	2.60305626196188	2.39883678213748	1.76440650337004	0.458372506931634	0.437858140519733	0.230306140335468
YER067W	1.74937891553734	1.7041186586424	1.22622384918476	-1.0775316391174	0.686383823133029	-0.980590924760774	0.584056595260203	-0.163829006778769
YER072W	3.34458581761336	3.14230323718477	2.86643029811178	2.56878310866448	2.34321331980947	0.707832869503028	0.83935182643465	0.55876289204235
YER076C	2.41957235355117	2.11385485570857	1.69056272295318	1.31722145356802	0.626601241416726	0.294181598757819	0.0404198771987518	0.00482611987268822
YER101C	1.89534703711438	1.11877265120092	0.712594681079202	0.551673038566279	0.554724644452751	0.0738781688876236	0.0822216978277677	-0.140961174304805
YER103W	0.664274431537717	1.00361562950396	0.979490577051095	-0.367991615413501	0.964920109700323	-0.393928790011326	0.194095923235597	-0.204364932514607
YER150W	2.31830127834332	2.09498285904344	1.65173399040328	0.83109926293603	0.979000560901625	0.427861992623831	0.89670413189777	-0.347902095603014
YER158C	1.87875582204265	1.91300145054175	1.74574070506557	1.15145357216926	1.33107519997317	0.466819999040035	0.623978962446951	0.234043426386523
YER186C	2.45779138731337	1.75437830581847	1.2718479485823	0.740945425984924	0.739502355789583	0.31893898776529	-0.0806488680555804	0.00221511632092941
YFL033C	1.6789910231894	1.05786798583225	0.411653737585302	0.0756507229569499	0.0898754640813149	0.0429855548429199	-0.0666705890028041	0.0625913222022429
YFL030W	1.9401698869056	1.45996785370084	0.991757444314455	-0.368469270461188	0.745541861842289	0.389108377550818	-0.0126526499387678	-0.204331084206264
YFL014W	1.36449653547541	1.46437422906092	1.15116222380357	0.733835857591691	0.68073257103311	-0.0215294888072677	0.104140595484871	-0.397313372619935
YFL011W	2.26830975532214	1.86770217905232	0.532515042136991	0.0780652564824731	0.444253569407829	0.203606184566129	0.286247632061037	0.376499201486625
YFL004W	1.86241634344811	1.35950578079794	1.2136221633253	1.09747188287455	0.9654536228855	0.147328759111209	0.442479798435481	0.350301652686342
YFR015C	2.19416972206006	1.83221665379568	1.46694956407429	-1.64959167605078	0.760318349371565	0.00292185427819636	0.730906829153592	-0.147135382320721
YFR017C	1.631258673171	1.51330722973813	1.00620142672874	-1.62918420454916	0.540126100871137	-0.0367047252805013	0.423199131702062	0.0201032418230414
YFR021W	2.04319833535416	2.01456318900049	1.73277590980889	1.30367886382825	0.721905908069026	0.487031452270333	0.410958302001558	0.281957546163889
YFR026C	1.1553895220055	0.784341293545355	0.494398974529302	0.0793536510018638	0.2384303676787	-0.112756223342545	-0.0471154139796415	-0.258552971276386
YFR053C	2.70132214645946	2.22875686955098	1.93148941045264	0.303272328337139	1.43065356755925	-0.0376995383881074	1.05033358613485	0.0234504811827154
YGL224C	1.72059379807248	1.78068988359891	1.58465520560432	1.53128043684804	1.68552661820415	0.205271291110903	-0.0217948340671024	-0.0746186925059256
YGL205W	2.60716729108571	1.53061604425411	0.634200050546113	1.26869396839313	0.58958830849369	0.394936173929678	-0.252513878135145	-0.437246739191165
YGL156W	1.69992727968446	1.36852790898098	1.3052811895446	0.804195831606814	0.923128577036069	0.484144857905474	0.236197711404871	0.188114186443687
YGL121C	1.1008437741037	1.43247103723643	1.36953480764722	0.885894470605101	0.87202135634628	-0.24596966208122	0.0618212426219511	-0.322148312551767
YGR032W	1.67593885075716	1.48705875511317	1.25552695908955	1.17621285187722	0.93205708905462	-0.439403753202153	-0.203500610689721	0.0172093864543337
YGR035C	-0.0785134225232595	-0.337076068473923	-0.726467403780393	0.917077338968334	-0.64421913486269	-1.39118373707646	-0.857541633160125	-0.565432899010414
YGR043C	2.36379391656616	1.78995872430663	1.22997819478669	-0.211811989126012	0.430317040130459	0.0752060729924988	-0.38821077696155	-0.19696852967536
YGR052W	1.83890171073936	1.01683374819074	1.14622495179004	-1.26788238138751	0.775741194678178	2.62603293505902	0.804232221583395	-0.325638628261602
YGR079W	1.22558385221205	1.37374668508306	1.0881135303148	1.83420422005686	0.941881079619289	0.0802233890228594	0.128721526719405	0.182121369757359
YGR087C	1.7302389111356	1.8400072218862	1.44853850335108	1.55548251305902	0.391977476791007	3.34375396544936	0.201393013738989	0.277000256713149
YGR088W	2.61014092820186	2.5548414924391	2.05401693023822	-0.597194882086912	1.58091152593374	1.77452835305341	0.831999529676732	-0.253903136974756
YGR138C	0.861480779113747	1.32928776366723	1.36214681696032	0.598347206908648	1.35401588946939	-0.580997814532507	-0.115960007229603	0.0551692245508439
YGR142W	-0.0169760750813781	-0.115036026907283	-0.286518550987838	-1.74800078558556	-0.412165655375764	-0.229769331764308	-0.374534611114183	-0.0464984710588796
YGR144W	2.4794518542743	2.38725530959383	1.73596116894458	1.12238083007006	0.799375306288324	-0.176165748838253	-0.244129245343568	-0.0949383942643101
YGR146C	1.83856592717499	1.94785976287224	1.66865457272697	0.741386190058245	0.993297852052887	0.27509052648072	0.296341506332858	0.147042311593845
YGR233C	2.2210459040155	1.8041914659105	1.87593152964082	1.85330745138665	1.67729992611876	1.30754325439409	1.23779293140223	1.10772309308185
YGR248W	1.64470669244384	1.87071996487725	1.90531686094247	-0.301008671838922	1.68457326910675	0.573676875426107	0.512698823824434	-0.246580032809215
YGR254W	2.30499353447295	2.24215571732107	2.07153832065447	1.34881639511854	1.64771630425358	0.0494253048081816	0.541963390402064	0.240536164691465
YGR256W	2.6139692189541	2.33147259277873	2.014456501732	0.568213261010963	1.17650716184673	-0.304156788660957	0.445841525924163	-0.101880462538316
YHL022C	0.984639486473536	1.58355567303571	1.62486779253685	1.20429874640312	0.620914419402225	-0.148280648448691	-0.433556545871092	-0.13430095658048
YHL012W	3.00660730963461	1.75019360815521	1.31027602148949	2.06393210957906	1.01526621779514	1.60833966554449	0.0369239155970711	0.174418822948887
YHR008C	1.33725257789425	1.1958902519279	0.730883411660761	-0.262100171358786	0.661188525829722	0.386100438653525	0.163624159420685	-0.0908738136702816
YHR033W	5.00030976227885	5.15712283836568	4.72429411141887	4.24128310330794	3.5747930285054	0.142432758091019	0.994496307596719	0.308821933336602
YHR046C	0.647689297728856	1.12252685428224	0.849389954178869	1.48331655760767	0.507849963950519	0.369913848786932	0.0620242036437819	-0.0189607752314274
YHR048W	0.0626823187463006	0.879485643767858	1.34531157163334	1.79692436756986	1.3202709938712	0.633599964919335	0.243020805645726	-0.238553518150549
YHR071W	1.70030487574033	1.5725155912248	1.3091902735544	1.60475342132457	1.2453590009486	-0.133617204125386	0.0660254505774747	0.00504274793126669
YHR096C	2.78190264152074	2.55239586850128	1.87351691994032	0.431461176895463	1.43921055041352	0.307048655819675	1.02107275109367	-0.106877690771347
YHR136C	9.77658932849754	9.69680357425962	9.63926803833194	9.62018917829803	9.43022696026553	5.8056717318511	6.18625984964667	4.29352600731984
YHR137W	1.92666599635899	1.25001828874397	1.01259669384234	0.579037490330733	0.900295919398741	-1.77018146358195	-0.82220391631377	-0.281829293884718
YHR139C	4.89211459446696	4.49017069115557	3.72321930303952	2.07891753737731	2.70211288670854	-0.975444404204732	0.55916529616476	-0.494724053392605
YHR179W	2.09566202211222	1.60777112831772	1.13651195346912	1.01860380209805	0.798055341175891	0.212805782263993	0.188620346700226	0.273716996161019
YHR210C	3.15243166048603	3.45972496852435	3.27270095138392	2.71428656114883	2.59915362135349	0.387206267361923	0.773149835351265	0.218125773550821
YHR211W	2.07996463997553	2.36803661460501	2.21540269458006	1.46948633196662	1.72096864235538	0.0147497788720656	0.310604362294742	0.201774968545664
YHR215W	6.64928991449301	7.00883628607684	6.08516019445237	5.91708914959502	4.30188293310317	1.69268511733117	0.941728208301692	0.329641297542825
YIL169C	0.089966157278301	-0.00376285215381023	-0.914191382124396	-1.06095923965239	-0.534727881427905	1.27711757655917	-1.52098326898587	-0.192876608466942
YIL160C	2.34242653970426	2.47880590335187	1.81343648450735	0.626607511814383	0.862563260922846	-0.284813993270151	-0.303191682639584	-0.367849158949415
YIL155C	1.56643379072778	0.998619120644418	0.570750548544961	-0.903758429516799	0.564654563113249	0.0459286005925721	0.25532749539251	-0.0928858181807781
YIL120W	1.42870269434891	1.10360845325492	0.909186158485737	0.876697484074224	0.620253518065555	0.370343026543799	0.2198541438946	-0.185758565126028
YIL101C	2.17493269437187	1.63815833278983	1.35855668532205	-0.433781952359984	1.28079324983502	-0.246957999787661	0.405107668718268	-0.0694243450594758
YIL099W	2.99785070995781	2.47999797932158	1.64327263905408	0.581931744343468	0.808352325883878	-0.538293119146223	0.121933799732362	-0.155207749503949
YIL046W	1.70529597432916	1.45642954490544	1.06066173229921	0.836597970016309	0.629447418650285	-0.11143259481606	0.118096809164197	-0.020155680304943
YIL045W	2.41168717863318	0.852718084010713	0.416643977414779	-0.73497771245292	0.19188720738499	-0.177907643941836	0.116430834469872	-0.132011198951647
YIL037C	0.628701193875652	0.745578094292907	0.844788663284184	2.34995718092551	1.20915699704137	0.487664329544765	-0.140326360270627	-0.20770300590415
YIL015W	0.784942281549625	1.09880220540524	1.01114344156768	1.32783683457816	1.00180113587811	-0.352427469783342	0.255590735096757	-0.117959270507605
YIL011W	1.74808398570519	2.4467740798741	1.66092083098021	0.999297111157673	1.33030479166283	-0.21186557028089	0.322102403368447	-0.0477001780779229
YIR027C	3.19275627470208	1.97668699560553	1.08942224000571	1.06025626523669	1.22548752182827	-0.555607336165261	0.711276926371925	0.449497340472564
YIR028W	2.67731762327896	0.808099542147883	-0.16962255242675	0.592070893846539	-0.271717931108624	0.431649989233584	0.0775775212109786	-0.283741217767348
YIR034C	2.40803926645171	1.76915022743936	1.41575312663614	0.865638474097682	1.0468629155756	-0.0608852796962474	0.310124523945297	0.204482649015572
YJL153C	2.94943874358035	3.23084026095991	3.44473088288844	1.49312849456013	2.11812500453693	-1.48540718230799	-0.834040973887793	0.032061670536943
YJL117W	2.67020846194459	2.65114211571246	2.44826419439514	2.26815718593059	2.02983534238987	0.969153198117435	1.00089879362538	0.782697973457213
YJL116C	1.95450594671262	1.95153096934413	0.957992167613767	1.14367998904922	0.907953350975316	-0.799401897726521	-0.000285084694682691	-0.294291331339407
YJL083W	2.54613123684156	1.5500331538699	0.864856030111179	0.386003891084532	1.10206825770632	-0.103615485204252	0.00392403020102083	0.0299108451828358
YJL079C	2.64593751376649	2.58501763214989	2.37012365237695	1.96766973957189	2.11145484516869	-0.299293602637543	0.730128637749853	0.263633061649412
YJL052W	6.00182972768761	5.72240752544737	5.23896448189703	4.8217130945519	4.7325790430913	1.36728410079297	1.64841332436194	0.53548624214765
YJL048C	1.5105968514022	1.32831700986874	0.93090494829044	0.553707088618737	0.821173212210496	0.108124727608233	-0.0201743251410127	-0.0716605791198832
YJL045W	1.53976788962324	1.67825281755586	1.79633700159307	1.15024784504789	0.882128115953687	-0.292375942757442	0.154197204438785	0.162180097770651
YJL012C	3.838526646603	3.45818145834583	3.16599483613409	2.92192507034062	2.52345135419225	0.665583154453224	0.965265156261039	0.743381902717711
YJR008W	1.25698401901926	1.30534040267944	1.21589426860483	-0.0570642061825506	0.779290745797405	-0.0682219468165348	0.0267029626253246	-0.135635405159212
YJR059W	2.43020005860655	2.25629983395711	1.94588192758697	0.988573822929445	1.70883638780874	0.302457496244109	0.583760575562834	0.35876774131201
IRT1	0.365683277086123	0.426590435475934	0.518600006804478	1.97309872725234	0.247015259348478	-2.86107114119338	-0.140725201326747	-0.46297814705173
YJR119C	1.96797541880896	0.824958465024222	0.526841270066491	0.570008720087296	0.429678049217537	0.147866512424756	0.18816254178281	-0.166909958657564
YJR147W	1.72028823890478	1.76521925496315	1.66617447542666	1.90029419708472	1.92958507279374	-0.404154900029562	0.328207580180343	0.436579800788475
YKL178C	3.03393161912074	2.2483003099083	0.858456865293348	1.78194762146373	0.84754445680758	1.24962573815949	1.04062913438842	0.686323879270835
YKL093W	1.14492250219848	0.937234391794401	0.425915597493615	-1.42474538052868	-0.178701097291439	0.0935789488313228	0.230185750063848	-0.040451037082275
YKL065W-A	1.9051021533493	1.69854906897172	1.68863573118171	0.543302461863798	1.2694999291289	0.715310968688885	0.484199509934901	0.100738026256939
YKL026C	1.50387609212265	1.21176503693717	1.08272703133834	-0.0521568904619918	0.995788642216465	0.0729530171706014	0.137937731203862	-0.240378763989793
YKR031C	2.72309196355001	2.04508419974812	1.54762786163336	1.12124900764924	0.940780390944845	-0.0288492309043811	0.0890130927094637	0.153273073660713
YKR049C	2.06551923968154	1.69879975026846	1.40135031932695	1.04320988805754	0.998405104697555	0.455202174710656	0.423172442021036	-0.0644448086296565
YKR050W	2.4232614864087	2.05490262373194	1.8154982051282	1.56471580330539	1.63691081054406	0.327237886164479	0.0476655108899591	0.0489840868264944
YKR076W	1.27832354575104	0.91163258158775	0.673745003671986	0.60996554415797	0.593575304640003	0.102749276041898	0.276545082572565	0.150330761455929
YLL053C	-0.261297871047879	0.0762480624335984	-0.00790771904265508	-0.85693133673989	0.499071937357878	-0.914600371111294	0.1410282839351	0.11169470963394
YLL052C	0.0737852198849547	0.101416665492891	0.203907707373253	-0.34093099291663	0.785934286737474	-0.517509982833479	-0.119763374530433	0.361708718514693
YLR136C	3.09901410958436	2.43482442339847	1.41219144072031	0.96717157794296	0.934968891121255	1.20962641824779	-0.0557651042362215	-0.0253644381480065
YLR149C	1.53616267363214	1.16720083971855	0.901984756716346	-0.749772776103904	0.561324493248853	0.39877683017759	0.645867538131665	-0.0649608843058607
YLR178C	1.35593284693845	1.35861029793622	1.23453117388468	-0.236290445160542	0.790581475461699	0.335538848322613	0.127577244451192	-0.22599905417132
YLR201C	1.4514120426667	0.846749749919576	0.597537076830161	0.217691412343862	0.255335200134214	0.345934904930968	0.0574352245698009	0.0688108962029057
YLR205C	1.6378721681134	1.4203248019218	0.460988158314897	-0.112977137987069	0.381441438877532	0.213916550766111	-0.0411929207151713	-0.127725568893857
YLR267W	2.19695494754177	2.13316716232932	1.61306984024258	0.974415596162209	1.27714995340615	0.891147112051517	1.03216908816472	0.57500312524903
YLR307W	4.09131045769854	3.68363014602347	2.26953807075138	1.18907843150236	1.369972722763	0.963497764707123	0.691617761362414	0.762908387033829
YLR312C	1.79221526803943	1.30502772990182	1.02978121212711	-0.56989091231843	0.486527261021173	0.15910148081097	0.647499648806237	0.00408449495252849
YLR327C	1.13892807034758	1.34396699812786	0.723114638878319	-1.65288660022769	0.155633731212089	-0.924433522072305	0.29701389632031	-0.259435552484091
YLR346C	1.20324148717486	0.894580647256975	1.04570328426331	1.01509335265608	0.113829130036445	0.133322908538411	0.818894104063654	-0.0403907880271295
YLR410W	1.88897275918137	1.40897492408169	1.12971246799852	1.04431690486136	0.778937185894958	0.251668046835246	0.342031405357843	0.426959753029748
YLR427W	1.07430521809223	0.679570525422744	0.41581635982486	0.199977647817765	0.0325276637795238	-0.177755534439313	-0.0487534018237001	-0.0679327732804893
YML128C	1.84017004679781	1.55940050560114	1.48644601681273	-0.0406645814171585	1.16131164587089	0.0370302252082153	0.418628488097109	-0.18190668845704
YML123C	10.6134589681986	10.2644246016173	9.62808746349881	9.75885480956613	8.97966958510597	3.78131409886476	3.18318670038185	0.729961015877442
YML107C	1.54418514174743	0.641412407966182	0.308758366129718	0.194033151014579	0.066785410634437	-0.0826995430994817	-0.0197287989073569	-0.198827968404575
YML100W	1.55554068561869	1.24070883831308	0.906598927136308	-1.39098763174572	0.809545945576078	-0.309551027899822	0.581859390329074	-0.181744626629437
YML054C	1.88397979633306	1.76684198844167	1.34505022147316	0.534651257466794	0.992745355715297	0.621390199097668	0.357005301717243	-0.138387297556094
YML047C	2.29247381980701	1.67577965593079	-0.491135268898744	-0.228026625449551	-0.206814482649346	-0.923098858406938	-0.154851381125364	-0.221766067329621
YMR081C	1.73876516333105	1.56829892162694	1.31093234755853	-0.564822359531133	0.737671561332012	-0.237231946396776	0.585653083796007	-0.135998874454606
YMR105C	2.02815532500033	1.57001061745688	1.30505843521037	-1.13331014874651	0.98954246453535	0.0544505219410514	0.815061572585119	-0.192824998984118
YMR107W	2.2826698325161	2.11255885823454	1.29109295148893	-0.622358743576071	0.36635725422196	-0.501384078523798	-0.845102815628369	-0.686415400360681
YMR165C	1.85899246537989	1.34132947997174	0.888385973128108	0.613191147923922	0.703403276160847	0.12403162183517	0.241995415618911	0.0527829948730361
YMR169C	2.29434762588252	1.77960905098147	1.62327336800272	-0.848376349640258	1.03794539627705	0.446696887608793	0.306716556388615	-0.342048705989367
YMR174C	1.9419297902427	2.32550492720026	2.24350591386621	1.25893358435587	1.67987485377794	0.955933845212652	0.213401489861428	-0.0796106002544739
YMR175W	3.57885272037923	3.6022861304734	2.92731331748887	1.23776008299406	1.77332525720945	0.599534757427717	0.141741925805565	-0.373656631170844
YMR175W-A	3.55367715920539	3.16528380031006	2.72018788442719	1.7143888112356	1.54747017224975	0.216111078194867	-0.127534513242886	0.0998036365237543
YMR187C	2.53156021878535	2.10549190040361	1.24031433096219	1.19975991869024	0.27277915746983	0.0909757916367733	0.129518685328083	0.112400572856108
YMR194C-B	2.14544410415855	2.15598982715735	1.77658671897589	1.31127035859139	1.13443560184527	-0.23498748202221	0.375550544258067	-0.284741462932963
YMR196W	1.44374638968632	0.95531271970845	0.78298479163547	-0.487621959520602	0.567477542249345	0.356686433251876	0.559894246532123	-0.061106345589681
YMR206W	1.90340463823152	2.09972854738384	0.874218280510613	-1.2730988910458	0.258399065643419	-0.670325241064019	-0.192996515021284	-1.0008036947656
YMR211W	1.80959307243798	1.76952645195489	1.72530587940041	1.57773230593057	1.58635077410816	0.162458277133431	0.217724616428148	0.287917079610719
YMR250W	1.45059513518389	1.30934392489453	1.18551755473372	-0.293568516925974	0.847743527316903	0.144662560926994	0.317969175682215	-0.152327375741176
YMR251W-A	1.91668296674334	1.68989820815602	1.53022966400871	1.26568320596479	1.34305168153378	0.0943990344403183	0.686699255950089	-0.101122343408701
YMR252C	1.09040214571831	1.08288967208191	0.857135066651297	0.557898141745468	0.742042224284043	0.355479613450775	0.299868957150145	0.0382366289214957
YMR253C	1.00774134529639	0.767421752365405	0.516389317706631	0.0959800216509432	0.372547605631536	0.355597260351242	0.115907751564056	0.0242049094983807
YMR255W	1.44063022309433	1.19269925420946	0.762508037441587	0.556625032541817	0.503471796383905	0.278951138188343	0.351766102902536	0.120389764957059
YMR271C	1.43879732004277	1.46661957153805	1.2192226742185	0.783939589559645	0.650636182814614	0.370920689294057	-0.0678426976556965	-0.251997680560589
YMR279C	2.03320198526964	1.26817974020656	0.887399428422149	0.655051554367503	0.845703227191413	0.443966099999012	0.351165450565824	-0.270596946293826
YMR291W	2.43337232406412	2.17712117133714	1.83377139754057	1.11909239965146	1.08384897714988	-0.168360378179528	0.462469589284301	0.214639633777533
YNL224C	1.41645847246853	0.92871314577719	0.551249816198166	0.44943293505084	0.0596773654704492	0.240123526589666	0.189543710100287	0.0588315486049895
YNL223W	1.97614490261732	0.943657526288443	0.580124596576429	-0.196264540956104	0.327980919214534	0.177787661022912	0.0989586397070861	0.060790473435234
YNL217W	1.07929399053867	1.25550181096792	1.02092455226394	0.884475866507783	0.610951506749642	-0.58277096416342	0.206285118892261	0.36101028656334
YNL202W	1.65226437264713	1.54759907082457	0.97049959975771	1.47036145346653	0.492354373208041	0.318599807229204	0.470866376840311	-0.000393127329838094
YNL195C	2.26871950872247	2.21950438773179	1.85298847576835	0.371616477565469	1.31490580309959	0.629562852450729	0.739763122526158	-0.137126080136752
YNL194C	1.85877993791859	1.76602785433851	1.44274941076202	-0.889335752749468	1.07704630196625	0.841905382523164	0.776120251536023	-0.341254828900878
YNL146C-A	1.68291343408762	1.93313558497319	1.80810166269194	1.85197982011001	1.51716138819084	0.0490339445865715	0.742239288338089	0.177900873661983
YNL145W	1.30388641860868	1.97006085470217	1.80978533535893	2.04422001722952	1.79829348817332	-0.672264232991634	0.599394105261016	0.0599702686570325
YNL106C	1.52191817354146	0.738016956872707	0.225454310129111	-0.17643747278843	0.0789415379795804	0.0660300758362213	0.0381152367676005	0.10316439821155
YNL065W	-0.424002225422932	0.139131815694994	0.521265905827367	2.66843614378704	0.649143692811761	0.274583506432625	-0.308765353223474	-0.214235381988403
YNL014W	2.29879435046704	1.33216535107761	0.638604747039675	0.62514463528514	0.49911875354186	0.0562377614810119	0.0873532064808673	0.0678991446498518
YNR034W-A	2.41586326267784	1.96685541176536	1.30358859709222	-0.72529876235529	0.404050798980974	-0.308238257940111	0.176094675875643	-0.273194775708452
YNR044W	1.31786994015929	1.47944626353448	0.978341514563835	1.63996818528525	1.14744910182627	-0.166728499249802	0.152931805444977	0.07523219479571
YNR060W	0.116956091254757	0.00121088139120484	-0.431121105006163	-0.00794090750495968	-0.315780974502215	0.00818657924929589	-0.249343327084088	-0.133744278017535
YNR068C	0.734738233527302	0.245440657092518	0.405104999205617	-0.33684270111076	0.552305331658383	0.453074456381735	0.441289345291632	0.191274158300512
YNR069C	0.725458097532141	0.236428578041103	0.0215118796725529	-0.581710431835475	0.556928199392437	0.385688178663508	0.321530588722713	0.254864249362547
YOL126C	0.942032694372316	0.721825370979833	0.557403849957927	-0.642305345172776	0.641265847969341	-0.691053924613097	-0.590821981725567	-0.275957730992648
YOL084W	2.25770366263484	1.32511341785809	0.852636060323965	-1.70501383001833	0.71953429250606	0.706707604796342	0.744098951520745	-0.39777602947928
YOL083W	1.21370764344535	0.980922698995887	1.02047125743052	0.660136329384011	0.989211246299332	0.360007367375184	0.576073401923076	-0.0791552653685859
YOL055C	1.44981338211615	1.15101232071654	0.754662537624573	0.589417006050472	0.558775561890567	0.130278616127953	0.0630567111032727	0.0750729217943871
YOL052C-A	2.65114736932747	2.09757864758941	1.6587159542553	0.0607484247749515	1.25862622331698	-0.470434866861638	0.228662349626348	-0.314284794438057
YOL015W	1.78904634355102	1.12973042737474	0.867346891316798	0.471082797932691	0.576528317900264	0.108539559643984	0.0677990263305541	0.0743980809949805
YOR032W-A	4.12445617170766	3.4840144953032	3.1925221254537	2.08362237898726	2.32454352622628	0.164561756053882	0.731820531715844	-0.339018527124352
YOR161C-C	1.69186377927507	1.18352564049993	-0.229812641321768	-0.445986494253574	-0.175473809938537	-2.11048990913788	-0.760913229904211	0.412464427154831
YOR162C	2.24840531659016	1.19931250635852	0.664875713709098	0.359293739977919	0.651880470838689	0.0582356122941059	0.166575599509643	0.0838562758207182
YOR163W	2.44009471282339	2.19690688368738	1.86285487571117	1.55618473159798	1.50772060429898	0.285991421253377	0.732911470930519	0.423357488810979
YOR173W	1.75652148879179	1.63721966064107	1.54402513918377	0.162030248713011	1.30636230864588	0.254755822190977	0.432488121496053	-0.201457046663852
YOR178C	1.63662874748453	1.1287581982271	0.844374539230443	-1.23476759830695	0.278539382019569	-0.434946177333019	0.316696580699474	-0.0478539248974297
YOR186W	2.05027493839616	1.55266702564362	1.41352812556123	-0.297042040931845	0.617513909468752	-0.449658642039028	-0.037747069251467	-0.162138725143828
snR5	0.512284805528686	0.226606449246795	-0.0642195732180213	0.237711492464248	0.457600356939613	-0.20253846133988	-0.971818649050759	-0.300836947245567
YOR338W	1.17541975711622	1.03263830620576	1.01603747964807	3.28354238539032	0.525044658845494	0.118037136645727	-0.299595774106876	0.237419067645364
YOR344C	1.74284663149336	1.99531627280389	1.92596517140531	2.03002657404912	1.90058032997268	1.07091290099635	0.598985724558529	0.108085072249972
YOR347C	1.35937003696927	1.45572142349714	0.978908322379288	-0.112453089498205	0.666033180544537	0.674511463598185	0.432887336800308	0.0615618702885703
YPL268W	0.545751059609015	0.331589310270863	0.194027819085937	0.327798146603936	-0.0734984367195723	0.195510871827584	0.0125234627583062	0.0717412652750413
YPL230W	1.70254699530278	1.49976817072016	1.38956392115594	-0.674847168717451	1.13087840773804	0.364313562679252	0.583266028628118	-0.015791728388197
YPL223C	3.65456996829788	3.97260786011679	3.18595186270972	1.45667722527131	1.70630318773235	-0.942557289260482	-0.266146005816472	-0.359683566775214
YPL222W	1.75595666897544	2.08292343588035	1.91387950155448	0.950337948860169	0.998149624677908	0.52568372924988	0.321552570525594	-0.104571944915103
YPL187W	2.84789460240392	2.71332340061206	1.91269948988068	1.25399691382191	0.203775535385868	-1.2574955595922	-0.857095266547752	-0.559847904333289
YPL186C	1.40556290990416	1.36104629289274	1.16964362085634	-0.367553463659735	0.640427319638222	0.14835564011218	0.310504289034988	-0.219525814008714
YPL171C	3.20781131817376	3.18166849731491	2.75309958589301	2.7104570285767	1.05625301267599	0.683079216573954	0.492393201261072	0.225231023916879
YPL165C	1.39835888681451	1.85705128048023	1.18982060006258	-1.31667805085125	1.08890407459583	0.522775014469842	0.73573516114263	-0.237754365989338
YPL110C	1.50476464362177	0.590111409139482	0.0752836929366643	0.278125724813687	-0.305181810631229	0.34706718906365	0.0474046234658871	0.11937011012963
YPL095C	1.0130935187274	0.990063245243063	0.643791627774151	0.576925475636405	0.509821288982224	-0.0907545653041852	0.0445594401179097	-0.0588304825779566
YPL092W	1.32136824959294	1.32092782530112	1.01016918693104	1.57444918710553	1.35631280127916	-0.141111030369069	0.269862161074151	-0.131284882826042
YPL054W	3.01639534924156	2.12075627265217	1.17374770372769	-0.220964982484991	0.514920249181264	-0.0467583531729368	0.331020189601691	-0.035749618757869
YPL033C	2.39229854022073	1.73875627021414	1.09594487513409	1.12384513850371	0.878381590090501	2.01483586431608	0.648772493620374	1.13267491043409
YPL019C	5.70530385593032	5.08631201051099	5.00942878658007	4.91037769503159	4.8813165488786	2.82363636409556	2.46418756372659	2.10037330535563
YPL018W	4.4907159912141	3.8833440976403	3.59642392754005	3.26500223718026	3.50864366540401	1.64913110408307	0.722220133359779	0.402629338976061
YPR003C	1.70322171527937	0.929146454036028	0.40361214431562	-0.0370007016675418	-0.0886773528802705	0.464565335976108	0.130821176192954	0.192829616475615
YPR030W	1.48217524216919	1.26309870479356	0.804356755124734	0.340954607940379	0.495173919006961	-0.0665401606837643	-0.143887423261418	-0.061861669421778
YPR160W	2.63052921424522	2.06371547996335	1.80511890671929	0.125710883104254	1.0773475353985	0.0141440818918497	0.635928237595803	-0.0861961815202061
YPR192W	3.44262754806168	2.96288208628622	3.33287528251675	2.85912452311172	3.61019110573973	3.70781812328375	3.38594245879727	0.852582739719859
