# Supplementary material for: Evolution of reduced co-activator dependence led to target expansion of a starvation response pathway
Source: eLife. 2017 May 9;6:e25157. doi: 10.7554/eLife.25157 (PMC5446240; doi:10.7554/eLife.25157)
Supplement: Figure 3—source data 1. — Two of them (fold_with_Pho2.csv and fold_no_pho2.csv) record the gene fold change estimates for each Pho4 ortholog with or without ScPho2. The other two (sig_with_Pho2.csv and sig_no_pho2.csv) record for each Pho4 ortholog whether a gene is deemed significantly induced with or without Pho2. [file elife-25157-fig3-data1.zip › 20170109_247_genes_fold_with_Pho2.csv]

Cgla4	Cniv4	Kdel4	Cbra4	Kbac4	Sklu4	Spar4	Scer4
YAL062W	2.7688900373704	1.65745254247699	0.757291246356714	0.663309165446871	0.567248265963878	0.14330660057344	0.553211515279699	0.661540708744314
YAL061W	2.85790883885909	1.67978100789303	0.602777346449545	0.377623252346133	-0.0330445120987273	-0.362475400868391	-0.0769772312127857	0.22922659777438
YAL054C	2.39933330095483	1.36386318223072	0.882274370894889	1.39143570211308	0.735838325855293	0.0574840923769302	0.115844319106796	0.104778286729954
YAL002W	2.17758892004256	1.58447356229564	1.34681363267532	0.715091364189764	0.546572966848536	0.589786570887416	0.153742455420759	0.485876533654205
YAR031W	2.73094385333639	2.97756203777656	2.42065324902123	2.64943687807899	2.37424261362996	1.37688999228269	0.958054299564864	0.923076356821973
YAR071W	7.11756222974566	8.82051538912658	7.90325147110997	8.23930871254426	5.88164852773304	6.3382240081258	7.36527696065405	7.7466450440791
YBL075C	1.95261717526694	0.583073505378581	0.246797588016533	-0.0699953305712731	0.258000470457007	0.163944266323805	0.238937159571567	0.29661329833255
YBL069W	2.08079011012291	2.40260501188443	1.94712877963069	1.79527708988295	0.72138678605995	0.990185282739469	0.348234223816745	0.545379810301465
YBL068W	2.13609763109841	1.65562684184035	1.05493166335658	1.23009999017328	0.752461190455051	0.814191519933755	0.884545977620775	1.05316249838782
YBL049W	3.53062271549967	2.50254510195202	1.16563788742848	2.17060198771366	-0.0726558390304444	0.101485029467253	0.000191257776126497	0.567098479983959
YBL043W	2.35462807616037	1.49006072464139	0.686165606111467	1.55806365961057	0.367564326810137	-0.00453477607687214	-0.161959076609776	-0.406311582236755
YBR045C	2.11719877645362	1.50517251251084	1.1945406680868	0.743240667802304	0.156082588780027	0.473440577953308	0.655574350947694	0.513780339990611
YBR050C	3.6773349797136	3.69804543385496	2.5409360677153	2.2859143596371	1.67024996054429	1.48363863625275	3.04489079667653	3.53887552283589
YBR067C	2.66039523848194	2.2705387658122	1.6532083124165	1.8209232820554	1.33156644134078	0.310819465344469	0.23241719696705	0.697205528145983
YBR072W	6.44009129883828	4.84244160361585	2.6025308231022	2.56117795724709	1.4853530244191	0.733207801133101	1.44284866169209	1.97833666693517
YBR093C	8.97084923279293	10.0261632956346	9.62162982286165	9.68226795279917	7.85621664459611	8.4017181814803	8.7128287181333	9.03990053717804
YBR094W	0.682380353817651	1.43837249515426	1.07736273117914	1.39015677537044	0.370557247240481	0.795692002626623	0.980668285429465	1.22549229032427
YBR117C	5.66105427960865	2.8334748571042	0.590974734010215	0.507954328330844	0.0940771056778773	0.149692933262867	0.0170973029442623	0.574019017029711
YBR145W	1.35066202159771	1.45816986735618	1.84002878309738	1.57535454153425	1.11372294427149	-0.0807664987276517	-0.101706139946632	0.0860173035620901
YBR147W	2.1144164433594	1.01877493494315	0.798678736820608	0.153394664892075	0.304950816824905	-0.64225474745859	-0.826758382046712	-0.582319567546302
YBR240C	1.82741184012746	1.16870780747516	0.50594821680812	0.971223257109582	0.346626055330266	0.0373138865432465	-0.0879477140271945	-0.228321041792316
YBR287W	2.49585902505346	2.04529101590561	1.67060715031036	1.298329970326	1.30190607736655	0.628550756368234	0.571036638010124	0.757416937863812
YBR296C	6.1984336228097	8.96714875565377	7.93866999643393	9.09052930778266	8.2644896124841	8.8738499204971	10.0532980347032	10.2599410911901
YCL048W-A	4.63445690651876	2.61785727869249	0.21552344846709	0.671132432965799	-0.59408012839687	-0.639494706453519	-0.499831230778249	-1.02671790895651
YCL048W	3.33478207890181	1.95612648151092	1.3553061177663	1.24514281311439	1.52653002066678	0.748567970075228	1.02442526847336	0.708761122708425
YCL042W	1.54206661810899	1.48073661978384	1.08015197755547	0.499093589296245	0.72013541911229	-0.481723466352878	-0.578851793129673	-0.710120824726021
YCL027W	2.88287045643155	3.33547481504383	2.61119099204653	2.28082558930444	2.56308632149602	0.379908516726466	0.160561892431019	0.216577084362786
YCR021C	5.48929830347396	4.14783087899482	1.66863626842015	0.473238702627083	0.966897362306177	1.35446129756765	2.13185376482056	2.23897586340329
YCR045C	6.38818355985194	5.83888903084766	4.91717135431186	4.90988013887215	3.27342151580766	0.0519728112364052	0.416771264031159	0.543522064570459
YCR051W	2.90721835417701	2.72302508626661	1.13390501774593	0.951124727929012	0.494761504899298	0.137059668959727	-0.0011583707600975	0.0118089826556584
YCR098C	6.88541239316849	6.76639457232447	6.14043286572312	5.77379149991913	5.66342578765084	4.53681018491988	5.26030416608754	5.51221379079565
YCR105W	3.60908297351779	2.36956435237102	1.37519022092103	0.83745572797277	0.563714381967367	0.157753921334215	0.407172602486344	0.524218294003365
YDL223C	3.25547356167681	1.74280479038122	0.561356657834736	0.868008751780652	0.284814749572133	0.0876174696064238	0.150056830094906	0.426482060707881
YDL222C	3.37897091158666	1.78195857240777	0.0330513713639755	0.0670453423510282	-0.297131958054663	-0.489123712915541	-0.285735711141966	-0.1319674711995
YDL218W	3.34282403692125	0.952295619858551	0.568339848684375	1.30078616508222	0.0565421827346573	0.443104479736545	0.66696048933329	0.401364555776448
YDL204W	1.98595599991109	0.810770646368792	0.0799676663955875	-0.58628002827897	-0.0018033161814488	-0.395777124328502	-0.539435852364476	-0.502831820048295
YDL085W	3.12337012371163	1.71802084399162	0.632885298756319	0.687787545252164	0.278129836367067	0.019817813158344	-0.0840050909282923	0.124868613240293
YDL079C	1.96650149057086	1.26159402180222	0.617921551172094	0.026693424333109	0.773797044992538	0.0455331758729165	-0.116384202176079	-0.206851124138737
YDL048C	1.67723860194583	1.07191249096115	0.783543124783487	0.0109777989910738	0.698237044308794	0.370326133506945	0.175824408814144	0.226509602440791
YDL024C	3.19176029202665	2.03612182506888	1.20162124608051	1.50185260888871	0.708497056256056	0.118339896498324	0.94324825139358	0.528054638100762
YDL022C-A	4.48632109951674	2.90033529980829	1.89286458556527	2.43614291145408	0.340616998598895	0.370230601862844	1.36098086244705	1.95851691652156
YDL021W	1.91397680318548	2.49813956207171	2.23281592181343	2.35218694531483	1.04674173935975	0.368173371752496	0.331422866893551	0.70747816606387
YDR005C	0.994468600935968	0.642204248102927	0.538041700390514	0.28553205004293	0.15810135922551	0.0894333438149566	1.14436432527403	1.3718684937309
YDR017C	0.181141143828877	0.312057832608001	0.0999380169334652	0.0833307896611739	0.0137414341595434	0.305943985226683	1.32895693465151	1.58353064941033
YDR034W-B	2.85007403423548	1.15798743256934	-0.0243887776060995	0.637740196447807	-0.0526648999661444	-0.600659746602297	0.0405218648492374	-0.0649441922867558
YDR055W	2.07871274656225	2.05750308259174	1.74464368907466	2.0412282240638	0.990840632786364	0.464605746672069	-0.0650770130347293	-0.0492494541225899
YDR070C	3.2748739748621	2.00087495980139	0.738848249004852	0.116250544567636	0.246058635398398	-0.220629654934017	-0.0828621178442548	-0.126109138107104
YDR089W	1.799269014577	1.4230181556592	1.32203008971001	0.987065950786461	0.672216098517701	0.982749596250559	0.819297020840464	1.10421743416814
YDR119W-A	2.88893811804234	1.73054538767141	1.62331143111609	-0.469901458205727	0.818688021072176	-0.656261491761536	-0.557908257231666	-0.516859063258584
YDR169C	1.58934604540682	1.02554096922666	1.02555491949901	0.576031448004974	0.46376320945497	0.194751416635973	0.259750452214323	0.488351674858308
YDR216W	2.0120150903159	0.870048659150655	0.502453618660804	0.356754978634827	0.714049735457231	-0.206952070376932	0.290173577928687	0.507810156699363
YDR247W	1.95181231204965	1.60714568002732	0.986368736100533	0.0667134609860431	0.522159578790677	0.253910989616022	0.73793807801892	1.23817244486666
YDR281C	8.81070159174471	10.001917203286	9.47048811297413	9.67566888078303	8.73068756804935	8.2074455585508	8.81553314606011	9.0494644794979
YDR342C	1.85677405596709	1.24560457510272	0.766080335960779	-0.183066126572227	0.600245989044413	-0.885158729296308	-1.02443060794898	-1.22534165691935
YDR343C	5.29124192789065	4.46503865525195	3.24963671825971	1.52114135808264	2.80468961295534	1.35363288451868	1.80349087821585	0.950422356275528
YDR446W	4.56348168363192	3.21086008725385	2.01714624725218	1.93758954295123	1.18540321454599	1.93619144599552	1.18946146941122	1.30339031699447
YDR453C	1.89967638592345	1.1275520672453	0.272479386797043	0.291275080541846	0.411691134443418	0.172622300617345	0.264586682369373	0.226260803097976
YDR461W	3.60180794817376	4.15438982194348	3.60286727841578	3.71480966157423	2.7008697482146	0.413225626120849	0.062286459119969	-0.00959001920919178
YDR481C	2.72860280116865	2.66062283840456	2.69747439280454	1.91654873662631	2.18856583689594	1.72580902487156	1.65141067772803	1.9426516490849
YDR536W	4.97943138292403	2.44970878496393	1.38874784687569	0.562744982649969	0.164961486564215	0.799172947843682	0.432997847682244	1.53107551969787
YEL011W	2.06534790226941	1.45543612850512	0.990823006397048	-0.351191453735779	0.621506845998479	-0.333323923878613	-0.2515522658033	0.224512555348896
YER018C	1.97226250642866	1.4061844286764	1.02099156616587	0.801397942863938	0.583516302153959	0.205793900861468	0.162213780501678	0.0641939458415992
YER037W	2.65640349966883	2.65091661347875	2.51677353443291	1.64402258308845	1.4638357313181	1.50449957374932	1.91197627149827	2.26059382505514
YER054C	2.05665057123851	1.2559590140064	0.794195154025392	0.0807788440411681	0.439194525334385	-0.192929224005743	-0.272157323825617	-0.566148822376623
YER060W-A	3.11979574870569	2.9075958819992	2.14210486974593	1.13723943368063	0.676768086635061	0.462924890995946	-0.0729773312685795	0.0350039574275778
YER062C	2.17628373781274	3.0613739542569	2.70687182313066	2.74748343640872	1.29225287741807	0.4609704538955	0.563400172143683	0.644368439096899
YER067W	2.497484437334	2.04861458169347	1.78710561136032	0.733988716162634	1.47874865129738	0.226825962957659	-0.136749760511392	-0.15252572104872
YER072W	3.41897822252714	3.45718354584674	3.23667379946084	3.03025700455428	2.53527214070596	2.293477316633	2.95292239727429	3.04608570022891
YER076C	2.74783866994495	2.53687802595701	1.9162946145622	1.78782883509384	0.699089320163576	0.560778747153248	0.901018456050016	1.11946947262973
YER101C	1.71034995985548	1.15939500879833	0.560673755541527	0.480833716295246	0.300943350878848	0.0611174391605243	0.0781812816214567	0.188929326154678
YER103W	1.44687956653235	0.90854840888623	0.72782592121334	0.0456493517001126	1.2621110866831	0.848131041272649	1.64947885390417	1.55072082290253
YER150W	3.93757528752082	2.70877997975955	1.40025965095845	1.15442094893518	0.699402287946723	0.176385504148739	0.374705099373423	0.577189241700473
YER158C	1.90808598430504	1.66975699056656	1.36232474205547	0.926423221367481	0.604343556251173	0.295551074140395	0.278904040691638	0.366481322788681
YER186C	2.0763880510475	1.54362769689625	1.11138445049856	0.656816999520074	0.53889678762949	0.333707724306825	0.473886872879988	0.501702354052549
YFL033C	1.83371547808027	0.89940550082447	0.320004558754073	0.216679919329054	0.005251748647086	0.0459861953886733	-0.020748840731259	0.0159878579490371
YFL030W	2.53537974299256	1.36716066724616	0.481704486204463	0.0784800256841445	0.398959946476326	-0.226621245394294	-0.115279530437202	-0.381194817172615
YFL014W	2.42653020237876	1.47537814164126	0.347672879140813	0.886077211030761	-0.795453480570652	-1.22264192354076	-1.71026778384755	-1.88941477988204
YFL011W	4.01212300756095	2.40823239014457	-0.125183858417609	1.50096830956153	-0.0371023175246199	1.24662850122772	1.11157667128155	1.71212461766766
YFL004W	1.78672187492961	1.78321463119303	1.72323704025926	1.47971562065704	1.33645346548644	1.57777759931128	2.00132044720646	2.1006904992436
YFR015C	2.4549188072933	2.11656164942641	1.80014878756439	-0.185876632235423	1.4022193208538	-0.32914370137892	-0.573242293915335	-0.124614496207482
YFR017C	2.16664041913736	1.40455861146868	0.732442884230971	-0.654900876411247	0.440103954229233	-0.458283921116563	-0.395814961215715	-0.549514880335199
YFR021W	1.94956304116741	1.97422605721578	1.56438906203255	1.16972449523317	0.487757442056417	0.629314759531498	0.60010047921666	0.98372958281441
YFR026C	1.68466712041506	0.910159859553213	1.9660401381165	0.197482915779958	0.476736473670792	0.172413040697045	0.485589450037534	0.232563684612792
YFR053C	3.03672619304917	2.64760496448833	2.14041100072333	1.56379152000949	1.73084111024739	0.0100214094365576	-0.506016323110742	-0.192641437553092
YGL224C	2.21713524988044	2.69644259803035	2.86834116135325	2.75838148502617	2.9461108082831	2.02844065584131	1.66389794263489	1.61850511437772
YGL205W	4.39356651766557	2.22577460722108	1.48556640854071	1.98194585619433	1.27256538742123	0.648468574122944	1.153079784429	0.982952706254177
YGL156W	1.86314411410987	1.11379244779461	1.16813779418107	1.16503617824679	0.398940935349936	0.296210353230136	0.362081194195021	0.526527778994519
YGL121C	2.11657694176404	1.40812184953426	0.633873099147499	0.735980452761797	-0.537417648852708	-0.470133696445348	-0.30082185498447	-0.624309900305412
YGR032W	2.43263109863537	1.32425573797198	1.05258121462871	0.958442350641939	0.063353036321721	-0.185359437503605	0.389014888641096	0.465028163953233
YGR035C	0.411062047761476	0.956423439906185	0.897960037371907	2.66833061383964	1.25219163793133	0.0957381882780048	1.0042422786012	0.639599562440913
YGR043C	4.78296640313818	2.82861742977401	-0.0664765731680093	0.542557230337073	0.21774149075424	-0.247179489451617	-0.279366826944595	0.452632146220704
YGR052W	2.29745860343828	1.16590215892074	0.661527552613936	-0.538437803667578	0.75475763403214	-0.571536859080406	-0.040939933781281	0.411388068071143
YGR079W	1.72620766119443	1.41996647287711	0.879468170162097	1.68917534435451	0.0152976427036426	0.568998034960524	0.44445755348234	0.459845866747528
YGR087C	3.35474445053195	3.07110228702188	0.990417566818937	1.72967610834365	0.238988607865097	0.255367465076324	1.61389253560944	2.62341822503675
YGR088W	3.39721541501523	2.58917917304322	1.45297121892418	0.487681336036603	0.334683397296196	-0.565742461906592	-1.32496742965583	-0.885684850999413
YGR138C	2.2131823034726	1.3830111201342	1.99040965906899	0.194973865400539	0.664373589529153	0.099781888094542	-0.511122928755086	-0.433201568966899
YGR142W	-0.0520204059607421	-0.0963580236746013	0.240330544642164	-1.60164132839039	1.30588204056916	0.717415978359133	1.4353579566602	1.300969666428
YGR144W	2.68239166127093	2.67820574769702	0.818164459699335	0.90907538150283	0.432154875670408	1.37325250595775	0.149070946769311	0.399887892926858
YGR146C	2.81994177139898	2.56365543692865	2.29089955854053	1.80460001574788	1.79431598092886	1.45066195738048	1.9148039634598	1.96742338160782
YGR233C	2.32372442490577	2.1836918396129	2.22567793145518	2.21957779909792	1.9866747473221	2.09498646431549	2.35825319410449	2.47246330714872
YGR248W	2.50028642602086	1.37020385786582	1.08236352488372	0.292811020379082	0.519869825130532	-0.680949480224658	-0.620053795825275	-0.506675919885704
YGR254W	2.1798792654117	1.95842779423786	1.89912192212585	1.44982836852794	1.06872118026655	0.288775998940434	0.2040253675322	0.441475248979252
YGR256W	4.42337339599091	2.57059948229645	0.773124280952714	0.873537701070119	0.707821704053029	0.130994295960542	0.57414762423018	0.71088319759462
YHL022C	1.78902719926112	1.41717978204125	2.08288598853699	1.48176855523564	1.81897209065144	0.122388135212298	0.4086131974258	0.112316698121459
YHL012W	3.56827551747711	2.41816708527023	2.16719707327635	3.48216850357264	0.403573577855932	2.13545432212935	2.85626501040921	3.12111213945206
YHR008C	1.36965836458527	0.931360828907484	0.233425564669674	0.0265537818621926	0.0792968173366217	-0.335524088740232	-0.456258942892913	-0.381724949417926
YHR033W	5.39260202590564	5.07811614569136	4.72053167971	4.37195506950836	2.9468435694703	0.37081034588236	0.245856712822902	0.505359826354581
YHR046C	1.13206721232173	1.6991352062837	1.3167725655059	1.9013256092501	0.394376340583687	0.489682051072561	0.804572458950148	0.801142435507382
YHR048W	0.612027807886282	1.06408259473563	1.5394560518757	1.87463933099964	1.55340745011087	0.679413493268406	0.602179224532735	0.504218375558686
YHR071W	2.33830580394457	1.52803048464966	1.58609523388694	1.40629267553411	1.16517673438013	0.216184604143171	-0.0164285657580878	0.325095902758405
YHR096C	3.99131613762937	2.08456029394146	0.208719758428499	0.610863233824255	-0.257806203466511	-0.195319695563054	0.110825284313921	0.69836512196432
YHR136C	9.26141566206794	9.38527574211287	9.42737338878565	9.42636868266837	9.03784418184666	7.95322956231666	7.98016744779856	7.89964427438132
YHR137W	2.26853318688588	2.18860162415445	1.91784389092886	1.69288960991701	1.84099237506324	0.876693624975973	0.728150789709282	0.855375694457386
YHR139C	8.05945333757312	5.84791936339779	2.39349429470491	2.36822205707338	1.46540578722609	1.14047014348336	2.10050741214609	2.40181621965998
YHR179W	2.3439187728082	1.50701134640298	1.34097227155373	0.988826657490463	0.597803554773343	0.401858960755494	0.547502826843244	0.668891149133115
YHR210C	3.1890431613465	3.10558666723589	3.02073626375667	2.64036180868671	1.77457400653568	1.19631273589651	1.19115285862196	1.50944904312334
YHR211W	1.98286573754711	2.06821340671485	1.81182426955314	1.28146387501119	0.869999971120526	0.354330370845543	0.293188181616096	0.469953219365515
YHR215W	6.80433975662862	8.71756950966662	7.86435338785603	8.13645590299388	6.16362982942741	6.76752714517941	7.67864523336953	8.20176727838002
YIL169C	0.245702503008157	0.32436898071426	-0.14584809590674	-0.937328965195929	-0.158165748101686	1.62699904839975	3.45587556067656	4.40225770262449
YIL160C	4.58279397566126	2.2436130509151	1.47185324721468	1.3290588031998	1.65304875199308	0.663999674553135	0.818623202613104	-0.0578993805508912
YIL155C	1.68076909067657	0.424221929343331	-0.0747067914155624	-0.359447435334951	-0.00153355049168713	-0.617737784585791	-0.543402037727799	-0.33153229064541
YIL120W	1.66054106365213	1.44591523368306	1.15443851290844	1.13201882588459	0.762252366318203	0.465795681612617	0.520967545486205	0.578845591482085
YIL101C	2.67655383256015	1.4220325900832	0.894556657206304	0.279906669507932	-0.0248684808267035	-0.7231548117544	-0.471899295509457	-0.128202693148173
YIL099W	4.12618104548974	3.2428068895001	2.22751912162203	1.66314634437254	0.898749762443754	0.078250844543986	0.415344982509637	0.658973130093942
YIL046W	2.02912952392158	1.23265106624135	1.07246509972808	0.762927938898096	0.382900046247896	0.050216910413357	0.0789229376540366	0.290456013035498
YIL045W	2.95995937524236	1.23819619650295	0.639081144573032	-0.261256883902587	0.16641292108195	0.131140753632179	0.0712874995714268	0.158913360700396
YIL037C	1.48918983604331	1.48897095120565	1.07349762330713	2.45387337727944	0.34519200459901	-0.314015487413379	-0.268471712007871	0.442655378397672
YIL015W	1.08346859499689	1.45355123145098	1.10124873216324	1.00494141111812	0.986723459036556	-0.0781953624561496	-0.12764334116013	-0.0636387790347035
YIL011W	2.04968303624026	2.28404953285792	1.82718659906487	1.02016333522593	0.945869736875431	0.110475416004841	0.0952102117575122	0.44274120380146
YIR027C	2.99817236215657	1.69966421192737	0.468401567546819	0.663393810744699	0.118388655611823	-0.620776357046938	-0.705650751586527	-0.263569577544752
YIR028W	2.7186328999252	0.333428357920327	-0.776933809393261	0.753641379051452	-0.718173111461866	-0.127893628976412	-0.160432907917957	-0.54955795018924
YIR034C	2.58811856657149	1.5751768369102	1.45145626622116	0.78321807422205	0.553106674826352	0.255704051385848	0.101244384752213	0.341332573088771
YJL153C	4.18822580527848	2.75825853716641	3.88816987559314	2.53792397881806	3.62949089531564	0.147334866573633	0.790055338081644	0.964406715823135
YJL117W	2.68489365601396	3.04344938483782	2.75247904746452	2.69790556540937	2.37707664123482	1.56642177712101	1.67036170344015	1.72584093898336
YJL116C	4.90796402643358	2.77900263380955	0.997678945215167	1.90534780655381	1.16734722473411	-0.0317417448288441	-0.0738788106297306	1.37156657628053
YJL083W	2.54615400830335	1.43756280656398	1.1593291331119	0.619715840047533	0.481787025636042	0.241983209563249	0.300598818974751	0.434471140339368
YJL079C	2.9990949692896	2.28734421674136	1.91695255500307	1.31012585848175	0.585912705040394	0.157152125804456	0.155033133178414	0.461539987605304
YJL052W	6.04522519628089	5.24438387191864	4.72203714744441	4.51569247819599	2.82189573051744	0.908999658185283	-0.559931215930401	-0.178410556464103
YJL048C	1.84736880303911	0.953108129304672	0.710003118609784	0.426037656305528	0.466742530413288	-0.302316876562434	-0.325895411328294	-0.24888789251625
YJL045W	2.95752163938977	2.07958444185846	1.68172690813514	2.05846113756291	1.29494334929538	0.816234700965645	0.484887093781359	0.313030769941251
YJL012C	3.8698359300583	4.11345608947716	3.88004508147001	3.59237012472833	3.2511953261084	2.79465416723047	3.42765053987597	3.57197871334207
YJR008W	1.61676852678977	1.19853057159732	1.02676801596906	0.523378028197065	1.07261932872621	-0.184710615512233	-0.120020889628313	0.0920003357209165
YJR059W	2.29498296479216	2.21733963496537	1.95469130944551	1.20198339959042	1.48423587891473	0.207805933744337	0.187083507332871	0.538226087203873
IRT1	1.50685596214627	1.97101936135202	1.34566775904474	2.45060735795778	1.02873425194541	0.792774166539189	1.18448846735514	1.30298335756216
YJR119C	2.0248513687776	0.89994343030852	0.422308988234532	0.504661621800686	0.349447946467646	0.111041988854304	0.590425774805151	0.675369123095364
YJR147W	1.8778399484602	2.03909203799445	1.86315253018822	1.66202387479238	1.43973019423673	1.03593680089553	0.668819541730179	0.664710839803952
YKL178C	3.16648666323331	2.38600439070318	0.0907449584194104	1.71941745108695	-0.505147411115632	0.255802368127475	0.452624295010467	0.326686109401068
YKL093W	1.86360708107111	0.693128545635989	-0.0621965274523344	-1.03282261192848	-0.210962662984071	-0.387313179223542	-0.922379669196278	-0.853706421835119
YKL065W-A	2.20368372070243	1.10047880984547	0.629166752512701	0.230253350314013	0.511188550644561	0.505691683696192	0.215149411954238	0.214145305683925
YKL026C	2.16721073585914	0.889483567679889	0.596000798829908	0.262225024258237	0.438380448102026	-0.297880665430763	-0.147599756334728	-0.204034952404433
YKR031C	2.65897531266501	1.99934548400786	1.60184947003168	1.25914254349462	0.31660762531904	0.263510893623542	-0.00359421887232259	0.187394229208349
YKR049C	2.47706679839528	1.8164563223965	1.24417979377348	1.35806292062053	0.836002101036874	0.269931882278689	0.26156364318303	0.15856115555106
YKR050W	2.4874235415499	2.16134960972435	1.82449117171566	1.76508375103592	1.26948799249118	1.36517988888896	0.817435850869264	1.11105319618964
YKR076W	1.64865191432756	0.787256121798912	0.134571164520255	0.751561988853519	-0.179144532553395	-0.150389520703329	-0.382727220441129	-0.362873736028209
YLL053C	0.514302089692682	0.148466105298154	0.184874242992617	-0.510107786094446	0.32406517983773	0.0811650195633975	2.49232940524972	2.99280881279698
YLL052C	0.00196287027554609	0.0868474824520993	0.1293963983813	-0.520373992623637	-0.00995298667076172	0.0589560290506075	2.2110092436712	2.41704810427362
YLR136C	3.23055208003121	3.0067514467776	1.16384538111602	0.970565978826366	1.23795356282091	1.54982306624074	1.07714360340065	1.37121872588863
YLR149C	1.67889100847223	1.07888195751807	0.594191909194574	0.138466076017939	0.537759396056865	0.00129996180979663	0.00659613386545566	0.105388741118867
YLR178C	1.66017591469847	1.08980110964133	0.557098555194789	0.210657719826934	0.141947236475224	-0.384036389600095	-0.698286799314454	-0.553103013093938
YLR201C	1.52600762459141	0.751655865170918	0.478852944215687	0.3135603848204	0.220743224624345	-0.107059986941828	-0.190095878068243	-0.191545141727098
YLR205C	1.59394316593638	1.27191595988023	0.173107173584347	0.338799830116548	0.00213390911976497	-0.357813037974148	-0.157828684223202	0.0721013782923015
YLR267W	2.16809253337954	1.85494519409255	1.27114468990117	1.17089468326364	1.74246810261334	0.930955124878118	1.09590117259616	1.25995417743765
YLR307W	4.94607954143073	4.9038981296656	3.72532938723198	3.25281738649307	2.05418908352311	2.10413489738096	3.24852177206248	3.35471045691693
YLR312C	1.77452981084838	0.716923698215023	-0.172783712809035	-0.557482118049154	-0.0903986894119564	-0.810417281965667	-0.730832445967069	-0.452936814212838
YLR327C	2.58645064270503	1.65937753816654	0.849501494354231	0.187150752356552	1.15723652260482	-0.31609203877677	0.0907255558697599	-0.195232703209874
YLR346C	1.11366646453561	0.568349836466528	0.0825985811637302	2.5002820625288	0.348447341046479	0.0271512053991925	2.14469537487137	2.51406183934767
YLR410W	1.90854149042015	1.40485693806115	1.16086188378261	1.08243360317206	0.763300974796157	0.66527978031987	1.21343376772954	1.33683526393256
YLR427W	1.12935769515993	1.30299020672044	0.809003805274312	0.708817228234643	0.317473040585676	0.412179716129778	0.4078864327448	0.368589798934336
YML128C	2.62537640654284	1.57786888413847	0.863396508873882	0.126847476327701	0.323420633506363	-0.487185813952088	-0.713173500788518	-0.574214705668419
YML123C	11.6199635433723	12.3208487708337	12.1209982077027	12.218513720145	11.7242890652736	11.2877874773635	11.6076953768344	11.7667838801201
YML107C	1.71219442014593	0.755174798400944	0.400299527864844	0.20636843676882	0.191506374653847	0.0805064915798166	0.140357228019029	0.165205945114277
YML100W	1.74382967892886	1.18855418706925	0.754289993113315	-0.249314552099326	0.378546169059354	-0.549586064374833	-0.850618627007476	-0.498256800085984
YML054C	1.89555725501916	1.64357118810344	1.12195385796077	1.41714992001476	0.16974129888121	-0.606117811248631	-0.528044228344569	-0.230950042553302
YML047C	2.24600039499373	5.22709363030385	3.20772569679547	2.32989852935523	-0.3436149054789	-0.871893513604435	0.534467371684724	0.138303649468069
YMR081C	2.59037077839014	1.176245819551	0.844530774344927	-0.800689607806079	0.442366114357647	-0.67210536544522	-0.566945473777446	-0.257241054542432
YMR105C	2.11535772807523	1.67520196518324	1.14179777300499	0.0108200082019625	0.678045288342895	-0.395152076939149	-0.774652124706947	-0.481222587145447
YMR107W	5.80495723408734	3.74620795323324	1.15859404600738	0.801984622724581	1.84603107094969	0.301780808286339	1.40591647695819	1.5571951410434
YMR165C	1.95619177827487	1.54221450851634	1.05174736072603	0.922435558405668	0.487079800665197	0.381013375331503	0.182794187924956	0.313523414637856
YMR169C	3.71115103337108	2.03519749590285	0.775141726313563	-0.131578520566138	0.308285652416787	-0.301589032950118	-0.53919452038322	0.109462197172035
YMR174C	3.57294039737934	2.35704696703657	1.2087464063057	1.38836461682925	0.790274140527027	0.328302701027828	0.457890898665306	0.0692132482594663
YMR175W	7.0786439566857	4.74697629866187	1.68891519645394	1.11612979984228	0.567259122915439	0.643609113828558	1.1156066595363	0.814674553445151
YMR175W-A	6.28826620568879	3.47760506459575	0.511632972926717	0.853994738222519	1.03205613995269	0.623193579149472	0.578572272534024	1.17610832660853
YMR187C	2.88446244528352	2.2316876439028	1.72554358490367	1.33937395685887	0.356340948969939	0.403178092780543	0.507995204361988	0.645467798662352
YMR194C-B	2.41339451911256	2.62496352332202	2.0309255943897	2.18284254070872	1.03360751111254	-0.141309376342	0.326111424815016	0.600119505729613
YMR196W	1.57323643240562	0.918112647333276	0.366190121162356	0.324231022343417	0.0824756618460993	-0.341825370064046	-0.542848776859344	-0.422670953552983
YMR206W	4.85285195097166	3.39270277384425	2.67593955934493	1.31064491648942	2.58473627313354	1.46170831567401	1.05977476505215	0.182955844322701
YMR211W	2.06079776154177	1.80428307611782	1.82102625020994	1.53675687354345	1.51726465565932	0.740440853129984	0.995497304551801	1.24229934462504
YMR250W	1.69327571526669	1.07131043693821	0.537887426736424	-0.042412371458096	-0.00333921516592373	-0.486596936463734	-0.763739797291826	-0.518887178036875
YMR251W-A	2.09606094221718	2.03765450749217	1.74999116802951	1.53289831718772	1.14484107786718	0.563755441643503	0.587548620861009	0.424864990340881
YMR252C	1.35610697831869	1.54243569483567	1.08146281813444	0.998212967559013	0.717098441806115	0.266902801179441	0.328963645328837	0.538723183042428
YMR253C	1.13811698664788	1.51024335957144	0.932539847672337	0.970704843311872	0.631296065067359	0.313869923706482	0.397409589973752	0.837555780951434
YMR255W	1.7445272870039	1.95586573314102	1.54732661142517	1.44915496790469	0.892255989532154	0.753672106431058	0.964967037185184	1.23010358798469
YMR271C	1.93660904071877	1.45170398152757	1.12775599898617	1.02540189789478	0.481602664817303	-0.122662048694155	0.251880544663075	0.195694101050325
YMR279C	2.26674710594608	1.76699982241588	1.79454183590796	0.795689339321235	0.514771054771768	1.07589417128649	0.866408350540329	1.76536257737345
YMR291W	2.20899234437065	2.22002415315969	1.73562644354808	1.4366777465558	0.965551985713009	0.0903864607971689	0.22184256303527	0.542228709940088
YNL224C	1.42594732451815	1.0125333722029	0.669795541034243	0.601641490487607	0.115769279669315	0.312916679586276	0.430882807506675	0.517158147345251
YNL223W	2.17321818145108	1.40384722530021	0.626730635948292	0.325149957708509	0.346974306592965	0.114045366222509	0.0532933671144047	0.128898176895779
YNL217W	1.31857585898829	1.80777553870348	1.56968335320627	1.31583367867941	0.807589549632935	1.00868830438794	1.42806931934182	1.64551758625292
YNL202W	2.04180961065372	0.906382054905683	0.771092317935583	1.67227697478882	0.0314376105088114	-0.0580965427684912	0.124842853329226	-0.2323952862326
YNL195C	3.24467508730695	2.19488814449563	1.20389773208156	0.666294003744684	0.942856898278894	0.0373643690577814	0.191554438467592	0.146340049197446
YNL194C	3.7986366524005	2.56456282825804	1.44681045072328	0.412476438998848	0.969251553088299	0.328025479674361	0.269822298586212	0.923722030869526
YNL146C-A	2.18897321271656	1.96320539327929	1.97833671590155	1.92491374405549	1.71480065936264	0.70376941736861	0.740077967522624	0.64783488910517
YNL145W	1.68787769054706	2.24496063426177	2.00860190319067	1.70554137358319	1.52619464582028	0.246790069454449	-0.0216670941365642	-0.0590960599832426
YNL106C	1.60643126951505	0.657639066903238	0.253284122573681	-0.0102775505997341	0.10185467567948	0.0642420209013608	0.0541068355938892	0.208422329081528
YNL065W	0.203619964516307	0.042857200320646	0.310181502760873	2.29038100963689	-0.0534113018218205	-0.0903275966013624	-0.424495167539535	-0.667678446532011
YNL014W	2.40235102338595	1.68730028065702	0.685122450349926	0.607891011405112	0.286939309645577	0.114586943676014	0.0155470786168381	0.134138817250588
YNR034W-A	4.41646144754374	2.45767822721559	1.55731444701147	0.474831799924336	0.888846575740563	-0.0263224177624313	-0.2281812359948	-0.314011706595991
YNR044W	1.74597297358887	2.00861574776852	1.17081847426834	0.895528163074173	1.02710199674783	0.345504385247486	0.201505151615049	0.27650524641592
YNR060W	-0.0223110530804456	1.93443783173585	0.182773574808528	0.651151127019666	0.700181979659843	0.795873440239898	1.14775368267815	1.75519626107896
YNR068C	0.630503266749974	0.853619096018074	0.550980990733037	0.210481659903904	0.981183616386802	0.986481223063629	1.63918424826598	1.80450011029566
YNR069C	0.539504809331552	0.847714729952483	0.236530230806693	0.309237567146402	1.08014959336728	0.977710815584934	1.61587053604523	1.87505263874711
YOL126C	1.44140746143306	1.08372007578778	0.491739828287177	0.241731683874033	1.02604907566283	-0.377988997678032	-0.0999425909496594	0.0771412642535356
YOL084W	2.75732762424942	1.46485077723925	0.360612059816981	-1.19012513764579	-0.086413104204393	-0.582885283824772	-0.187260307719612	0.0673525869331586
YOL083W	1.51776308549988	1.07973580338813	0.561938547088922	0.795375612991519	0.302874920322942	-0.0917847222797787	-0.113642603747014	-0.159229502664506
YOL055C	1.55153189581031	1.03286894470652	0.583008833674397	0.568333294113995	0.337716484509303	0.239408425542938	0.297252023306684	0.108010149987853
YOL052C-A	4.76744026518905	3.15617398756445	0.87531363943054	0.569595315255456	0.634923947087203	-0.141419620194075	0.135469369226925	0.159743302197211
YOL015W	2.0895401527713	1.2601787611485	0.955658527700209	0.589035344879657	0.638134044731575	0.182894583432964	0.398924178830539	0.377422343201111
YOR032W-A	3.82749803543209	3.4778654061248	2.5744532217917	2.70350110835039	1.13731125435415	1.20905112238493	1.4107312653232	1.63721904152411
YOR161C-C	2.40624021059975	0.879381254413808	0.505306276048241	-0.143254293582783	0.184820920698123	0.384071916271043	-0.158792443354867	-0.639710299654719
YOR162C	2.48276287185446	1.32959825583683	0.857654612304582	0.590054691400369	0.560099658803869	0.225424700444475	0.425976186339962	0.491748625333385
YOR163W	2.46504218181423	2.37689476439364	1.90768897605714	1.88344169511696	1.50783184383936	1.08235796167429	1.40265886954144	1.4351919375807
YOR173W	2.49316345371501	1.80326551114453	1.2826924011211	1.01665625342433	0.496785672903416	-0.403892804788845	-0.683087862560071	-0.279637971001525
YOR178C	2.40946352627448	0.633718484407467	0.448273987321298	-1.23441773482755	-0.362242696123534	-0.983109536536795	-1.04870667723231	-0.998681365384951
YOR186W	3.64708944073215	2.88225811933574	1.56455434524848	1.17867309502305	1.5947084600181	0.124286117303862	0.591751124540001	0.0428959635048856
snR5	1.16783962281454	0.948681820698879	0.78316783554167	1.37246966733025	0.826534327559286	0.256917524578397	2.1277166441953	2.90235620105517
YOR338W	2.25172493319942	1.10053257681108	0.772598061638495	3.24803998334672	0.429102842592423	0.619479207079575	0.834962599895503	0.460488739142433
YOR344C	2.2468233903305	2.26903848651553	2.1557106570119	2.31067543772784	1.63981282820422	1.06490626611913	1.24753913149877	1.4421369035244
YOR347C	1.21948014751557	1.79128362685313	1.31119977008307	0.806487424739216	0.558783142993495	0.300047932624852	0.578248745313013	0.941202510497426
YPL268W	0.709972799437764	0.796368715451186	0.520306971129423	0.550835897088748	0.075018074028848	0.374589748936748	1.24681692476907	1.45854427904842
YPL230W	2.0088723109494	1.46724919161582	1.11197985641225	0.169606837936032	0.476571422024856	-0.0224352780343251	-0.21561529962911	0.15761856146065
YPL223C	6.62597719587204	5.38651099432418	2.09443731704631	2.42790399274316	0.578964683883546	0.627585712357038	1.67239963726502	2.08153678222083
YPL222W	1.90936385549216	2.40529085529273	2.10227853126224	1.88320951147386	0.742060818613211	0.304148136094168	0.441167266933419	0.426463454692692
YPL187W	5.43217951729201	3.60404178331325	1.45767339686824	1.10874754719767	0.871748212608869	0.582414557108523	1.21293298932682	1.72521822902073
YPL186C	2.51451892332377	1.66738844729711	0.744112388946224	0.354310224367581	0.521482311033913	0.0389630322530836	-0.446910411333533	-0.232896887440553
YPL171C	3.8320696119423	3.6339698049026	2.59114615200804	2.79441036478553	0.643081908553141	0.579986443883833	0.617391790381692	-0.0235503934798165
YPL165C	2.6118203742929	4.00225195328114	3.1699794417423	2.14809590954796	-0.458874604660308	1.89582087045986	3.83300425466374	4.07634655706908
YPL110C	1.65162101607074	1.69355666091472	1.04808200810099	1.31904779780339	0.590942064943198	1.12877567249738	1.96303047204517	2.24085068975987
YPL095C	1.66664460820966	1.09436554282882	0.715495054694452	0.395887841496915	0.474123238510346	0.07839185755999	0.305838276579844	0.341983076249718
YPL092W	2.04354788412083	1.48684026870702	1.3227882206363	1.52106816022852	1.34721864388291	-0.146092044464101	-0.257313926815474	0.156097431058762
YPL054W	3.70104457369041	2.39203305196268	1.22527345205566	0.201454130534615	1.19571373129992	0.446640757904634	1.30925564732722	1.47989863211105
YPL033C	3.05371740187629	1.69290857885013	0.835529540092594	1.31939471557299	1.44163176888533	1.12995778471089	1.04126386400904	0.526813430367982
YPL019C	5.66273375052161	5.51366148800268	5.35953566996493	5.19030121226903	5.21676518930618	4.4308201217123	4.18744588223565	4.31474892230664
YPL018W	4.77391882529208	4.63976754255234	4.38176245527967	3.97295273485647	4.21141551942716	3.73303235321511	3.43188052323171	3.57938142239141
YPR003C	1.67048646070895	0.922657824351657	0.256518099363976	0.13304690013207	-0.0836713966165208	0.188759474811389	0.151329614695511	0.206643144131497
YPR030W	1.85525331294494	1.03261836596495	0.788080852004871	0.837136812525368	0.816717122355489	0.160577835105991	0.216396679801795	0.262177556942839
YPR160W	2.90365305062519	2.39156149324863	2.0149206544645	1.26791169529524	1.31758962651601	0.0632717777734451	-0.40660667346012	-0.227506051928212
YPR192W	3.25901105537639	2.38270956082111	1.14528714425632	1.63864901581413	0.938506119525029	0.47440308305709	0.0588346818081529	0.641518284797995
